# Supplementary material for: Cement substitution with secondary materials can reduce annual global CO2 emissions by up to 1.3 gigatons
Source: Nat Commun. 2022 Sep 30;13:5758. doi: 10.1038/s41467-022-33289-7 (PMC9525259; doi:10.1038/s41467-022-33289-7)
Supplement: Supplementary file 4 — Supplementary Data 1 [file 41467_2022_33289_MOESM4_ESM.xlsx]

## Sheet: 1. Contents
Title: Supplementary Data 1
Description:
This spreadsheet (Supplementary Data 1) contains the data presented and analysed in the accompanying paper in tabular format
Accompanying paper:
Shah, I.H.; Miller, S.A.; Jiang, D.; Myers, R.J. Cement substitution with secondary materials can reduce annual global CO2 emissions by up to 1.3 gigatons (2022)
Contents of this supporting data file (see worksheets for descriptions):
Sheet ID	Label	Title
1	Contents	Contents
2	GMF	Global material flows
3.1	CFA US CC	Coal fly ash US coal consumption
3.2	CFA US CEG	Coal fly ash US coal-fired electricity generation
3.3	CFA US CCPs	Coal fly ash US coal combustion products
3.4	CFA TCs	Coal fly ash transfer coefficients
3.5	CFA W CEG	Coal fly ash world coal-fired electricity generation
3.5a	CFA Wd CEG Ei	Coal fly ash world disaggregated coal-fired electricity generation energy inputs
3.5b	CFA Wd CEG Ei%	Coal fly ash world disaggregated coal-fired electricity generation energy inputs as %
3.5c	CFA Wd CEG Eo	Coal fly ash world disaggregated coal-fired electricity generation energy outputs
3.6	CFA W CCPs	Coal fly ash world coal combustion products
3.6a	CFA Wd Ci	Coal fly ash world disaggregated coal inputs
3.6b	CFA Wd FA	Coal fly ash world disaggregated fly ash
3.6c	CFA Wd BA	Coal fly ash world disaggregated boiler ash
3.6d	CFA Wd BS	Coal fly ash world disaggregated boiler slag
3.6e	CFA Wd FGDG	Coal fly ash world disaggregated FGD gypsum
4.1	GGBS TCs	Ground granulated blast furnace slag transfer coefficients
4.2	GGBS W PIP	Ground granulated blast furnace slag world production of pig iron
4.3	GGBS W G	Ground granulated blast furnace slag world generation
5.1	SF TCs	Silica fume transfer coefficients
5.2	SF FeSi (gr)	Silica fume ferrosilicon (gross mass)
5.3	SF SiM (gr)	Silica fume silicon metal (gross mass)
5.4	SF W G	Silica fume world generation
5.4a	SF Wd G LP	Silica fume world disaggregated generation ladle product
5.4b	SF Wd G LSF	Silica fume world disaggregated generation ladle silica fume
5.4c	SF Wd G EAFP	Silica fume world disaggregated generation electric arc furnace product
5.4d	SF Wd G EAFSF	Silica fume world disaggregated generation electric arc furnace silica fume
5.4e	SF Wd G	Silica fume world disaggregated generation
6.1	ABA TCs	Agricultural by-product ashes transfer coefficients
6.2	ABA TCs M	Agricultural by-product ashes transfer coefficients, modelled
6.3	ABA G	Agricultural by-product ashes generation
6.3a	ABA Wd G BSA	Agricultural by-product ashes world disaggregated generation barley straw ash
6.3b	ABA Wd G MSA	Agricultural by-product ashes world disaggregated generation maize straw ash
6.3c	ABA Wd G MCA	Agricultural by-product ashes world disaggregated generation maize cob ash
6.3d	ABA Wd G MHA	Agricultural by-product ashes world disaggregated generation maize husk ash
6.3e	ABA Wd G RSA	Agricultural by-product ashes world disaggregated generation rice straw ash
6.3f	ABA Wd G RHA	Agricultural by-product ashes world disaggregated generation rice husk ash
6.3g	ABA Wd G SSA	Agricultural by-product ashes world disaggregated generation soybean straw ash
6.3h	ABA Wd G SCBA	Agricultural by-product ashes world disaggregated generation sugar cane bagasse ash
6.3i	ABA Wd G SCTLA	Agricultural by-product ashes world disaggregated generation sugar cane tops/leaves ash
6.3j	ABA Wd G WSA	Agricultural by-product ashes world disaggregated generation wheat straw ash
7.1	FBA TCs	Forestry by-product ashes transfer coefficients
7.2	FBA TCs M	Forestry by-product ashes transfer coefficients, modelled
7.3	FBA G	Forestry by-product ashes generation
7.3a	FBA Wd G FRA	Forestry by-product ashes world disaggregated generation forest residue ash
7.3b	FBA Wd G SSBA	Forestry by-product ashes world disaggregated generation saw-milling solid by-product ash
7.3c	FBA Wd G SDBA	Forestry by-product ashes world disaggregated generation saw-milling dust by-product ash
7.3d	FBA Wd G PSBA	Forestry by-product ashes world disaggregated generation plywood production solid by-product ash
7.3e	FBA Wd G PDBA	Forestry by-product ashes world disaggregated generation plywood production dust by-product ash
8.1	BR AP	Bauxite residue alumina production
8.2	BR Prod	Bauxite residue production
8.3	BR TCs	Bauxite residue transfer coefficients
9.1	EB SFD	End-of-life binder stock-flow dynamics
9.2	EB Net Added	Net inflows of cement into the in-use stock
9.3	EB Stock	Mass of cement in the in-use stock
9.4	EB Outflow R	Outflows of cement into the in-use stock, region basis
9.5	EB Outflow C	Outflows of cement into the in-use stock, country basis
9.6	EB MI	Relative amounts of cement in binder, mortar, and concrete
9.7	EB Outflow Mortar	Outflows of cement into the in-use stock, country basis
9.8	EB Outflow Concrete	Outflows of cement into the in-use stock, country basis
9.9	EB Outflow Mortar+Concr	Outflows of cement into the in-use stock, country basis
10.1	Major secondary CMs	Secondary cementitious materials, major types of
10.2	Minor secondary CMs	Secondary cementitious materials, minor types of
11.1	LCA results	Analysis of potential GHG emissions reduction
11.2	LCA CA	Contribution analysis of contributors to GHG emissions with and without clinker substitution
11.3	LCA sensitivity	LCA sensitivity analysis on the effects of secondary CM processing

## Sheet: 2. GMF
Description: domestic extraction of major material groups, global
Source: https://www.resourcepanel.org/global-material-flows-database
Go to the Table of Contents
Year	Region	Flow type	Units	Coal	Crop Residues	Crops	Ferrous ores	Grazed biomass and fodder crops	Natural Gas	Non-ferrous ores	Non-metallic minerals - construction dominant	Non-metallic minerals - industrial or agricultural dominant	Oil shale and tar sands	Petroleum	Wild catch and harvest	Wood
1970	World	Domestic extraction	Gt	3.08586	2.60428	3.33159	0.767101	1.59026	0.716879	1.81433	8.7342	0.471073	0	2.40578	0.0626624	1.55391
1971	World	Domestic extraction	Gt	3.0489	2.68286	3.41022	0.78182	1.57758	0.755635	1.80231	9.24477	0.469547	0	2.48851	0.0627419	1.57302
1972	World	Domestic extraction	Gt	3.10766	2.59919	3.35268	0.774635	1.58916	0.792674	1.941	9.70852	0.486559	0	2.63173	0.0584355	1.58249
1973	World	Domestic extraction	Gt	3.14049	2.84095	3.61494	0.841164	1.59877	0.829105	2.01161	10.3325	0.521476	0	2.86845	0.0589205	1.61086
1974	World	Domestic extraction	Gt	3.14582	2.82462	3.58687	0.893746	1.73746	0.845456	1.98838	10.2994	0.552446	0	2.87318	0.0622529	1.60001
1975	World	Domestic extraction	Gt	3.35962	2.85499	3.66109	0.897331	1.806	0.847621	1.9	9.9045	0.545189	0	2.73777	0.0615428	1.5921
1976	World	Domestic extraction	Gt	3.40116	3.02811	3.83646	0.905411	1.84915	0.884135	2.01786	10.2913	0.562096	0	2.96417	0.0649218	1.6493
1977	World	Domestic extraction	Gt	3.53326	3.08807	3.92704	0.852143	1.87337	0.921102	2.01513	10.8215	0.5669	0	3.06646	0.0635171	1.66527
1978	World	Domestic extraction	Gt	3.57963	3.28839	4.15174	0.849177	1.91542	0.952597	2.02913	11.5438	0.604807	0	3.10249	0.0655111	1.6884
1979	World	Domestic extraction	Gt	3.76323	3.19964	4.11497	0.910683	1.92983	1.0176	2.07501	11.6516	0.617944	0	3.22411	0.0660443	1.71262
1980	World	Domestic extraction	Gt	3.80567	3.20293	4.04347	0.898179	2.0005	1.03762	2.05571	11.4512	0.783314	0.006774	3.09618	0.066527	1.71363
1981	World	Domestic extraction	Gt	3.85445	3.36198	4.26664	0.857185	2.03909	1.05642	2.18773	11.1037	0.772862	0.006122	2.92735	0.0688383	1.70798
1982	World	Domestic extraction	Gt	3.99682	3.5089	4.4975	0.816323	2.05371	1.05753	2.12779	11.041	0.698652	0.006979	2.7944	0.0707676	1.71938
1983	World	Domestic extraction	Gt	4.03436	3.48699	4.4053	0.780979	2.17381	1.06235	2.13233	11.6554	0.75838	0.009057	2.76796	0.0705318	1.76195
1984	World	Domestic extraction	Gt	4.22917	3.70208	4.71894	0.882169	2.18399	1.14797	2.19171	12.0857	0.810954	0.00743	2.84564	0.0761441	1.80414
1985	World	Domestic extraction	Gt	4.36726	3.75983	4.76314	0.91955	2.23466	1.18592	2.22289	12.67	0.816602	0.008282	2.79243	0.0777994	1.8095
1986	World	Domestic extraction	Gt	4.48648	3.79628	4.81404	0.933127	2.28954	1.21731	2.30696	13.424	0.82729	0.009786	2.90697	0.0833046	1.84292
1987	World	Domestic extraction	Gt	4.58422	3.81968	4.86569	0.958078	2.34419	1.2784	2.4366	14.2771	0.845749	0.009946	2.93712	0.0838078	1.86667
1988	World	Domestic extraction	Gt	4.68113	3.82981	4.8264	0.978039	2.49316	1.33436	2.62352	15.1202	0.886991	0.009894	3.07362	0.086711	1.88545
1989	World	Domestic extraction	Gt	4.76497	4.02891	5.0753	0.997904	2.53082	1.38288	2.81617	15.0989	0.895007	0.010113	3.11143	0.0872619	1.89857
1990	World	Domestic extraction	Gt	4.62729	4.15773	5.2154	0.98606	2.59134	1.4133	2.89988	15.1885	0.875982	0.033064	3.15606	0.0836187	1.93021
1991	World	Domestic extraction	Gt	4.45739	4.12566	5.18842	0.962206	2.65743	1.44218	2.88658	15.0987	0.843052	0.031157	3.15478	0.0827561	1.88393
1992	World	Domestic extraction	Gt	4.40691	4.24428	5.36561	0.936101	2.77871	1.44442	2.97118	16.4655	0.851989	0.030912	3.19307	0.0845143	1.84596
1993	World	Domestic extraction	Gt	4.29743	4.1976	5.298	0.937072	2.83713	1.47527	2.98278	17.193	0.783158	0.027316	3.21447	0.0857474	1.81732
1994	World	Domestic extraction	Gt	4.37777	4.2803	5.41914	0.998024	2.87601	1.49116	3.00035	18.1073	0.843027	0.02782	3.24338	0.0915446	1.8082
1995	World	Domestic extraction	Gt	4.5301	4.32829	5.53632	1.04897	2.99634	1.51732	3.12767	18.8795	0.902752	0.027647	3.29412	0.0916354	1.82556
1996	World	Domestic extraction	Gt	4.58466	4.58914	5.85693	1.02433	2.98633	1.58055	3.35658	19.2194	0.9022	0.029023	3.38382	0.0932404	1.8142
1997	World	Domestic extraction	Gt	4.56222	4.63224	5.94323	1.06602	3.07584	1.58295	3.50625	19.9333	0.926363	0.02913	3.47756	0.0924435	1.84998
1998	World	Domestic extraction	Gt	4.52728	4.67212	6.01038	1.05499	3.15252	1.61806	3.58618	20.5878	0.914496	0.028122	3.53841	0.0846707	2.07724
1999	World	Domestic extraction	Gt	4.47017	4.7183	6.14616	1.02184	3.25341	1.66899	3.59341	21.2555	0.921668	0.02713	3.46606	0.0906345	2.10927
2000	World	Domestic extraction	Gt	4.59988	4.67833	6.21064	1.09116	3.30356	1.72851	3.68244	21.8672	0.927487	0.02793	3.59445	0.0924204	2.14999
2001	World	Domestic extraction	Gt	4.82144	4.84784	6.30471	1.0572	3.30056	1.76267	3.73057	22.3621	0.933924	0.029471	3.59931	0.0896648	2.10262
2002	World	Domestic extraction	Gt	4.87433	4.81436	6.37831	1.12447	3.41933	1.80588	3.73704	23.0288	0.970797	0.034523	3.56666	0.0898844	2.13985
2003	World	Domestic extraction	Gt	5.21008	5.01073	6.54867	1.24514	3.48287	1.87654	3.79838	24.371	1.02401	0.036598	3.70758	0.086991	2.17637
2004	World	Domestic extraction	Gt	5.57306	5.30949	6.86414	1.38339	3.55446	1.92815	3.89153	26.1297	1.11067	0.037089	3.87689	0.0917429	2.20601
2005	World	Domestic extraction	Gt	5.93247	5.37011	6.89879	1.57652	3.71065	1.98526	4.02289	27.7613	1.16622	0.03245	3.9335	0.0913719	2.22626
2006	World	Domestic extraction	Gt	6.25518	5.4643	7.0352	1.84049	3.86757	2.0486	4.06702	29.5368	1.1978	0.037313	3.95504	0.089026	2.20671
2007	World	Domestic extraction	Gt	6.50202	5.75606	7.40125	2.0573	4.00034	2.09821	4.27314	31.0034	1.2408	0.049044	3.9193	0.0893641	2.23249
2008	World	Domestic extraction	Gt	6.69837	6.15498	7.78246	2.24116	4.0244	2.18464	4.28421	30.9642	1.2376	0.051931	3.95028	0.0891128	2.17013
2009	World	Domestic extraction	Gt	6.8134	6.00413	7.74804	2.28838	4.12584	2.11983	4.24506	31.6157	1.13387	0.05686	3.85352	0.0894594	2.11209
2010	World	Domestic extraction	Gt	7.19825	6.1664	7.86173	2.6375	4.37766	2.27384	4.49559	34.0502	1.25794	0.061588	3.93287	0.0881656	2.21183
2011	World	Domestic extraction	Gt	7.63823	6.53532	8.29573	3.01746	4.23726	2.33172	4.70239	36.0611	1.33739	0.066042	3.96817	0.0927574	2.26377
2012	World	Domestic extraction	Gt	7.73277	6.55611	8.33254	2.98253	4.19913	2.37585	4.96605	36.7325	1.37321	0.068801	4.05396	0.0905172	2.26747
2013	World	Domestic extraction	Gt	7.80983	6.97169	8.71294	3.18388	4.22174	2.43808	5.23948	37.7736	1.42401	0.07204	4.06411	0.0918245	2.28726
2014	World	Domestic extraction	Gt	7.74538	7.10009	8.86965	3.38197	4.26212	2.45322	4.81614	38.8792	1.49759	0.07319	4.14882	0.0922174	2.31424
2015	World	Domestic extraction	Gt	7.53948	7.28217	9.06954	3.56752	4.34361	2.4937	4.93641	39.9941	1.5343	0.073032	4.27471	0.0923045	2.32055
2016	World	Domestic extraction	Gt	7.77378	7.46431	9.27057	3.75306	4.42511	2.5473	5.05905	41.109	1.5721	0.0765967	4.31539	0.0923942	2.33274
2017	World	Domestic extraction	Gt	8.00923	7.64644	9.47178	3.93861	4.50672	2.60092	5.18221	42.224	1.61035	0.0801615	4.35755	0.0924866	2.34493

## Sheet: 3.1. CFA US CC
Description: U.S. coal consumption by major end users
Source: https://www.eia.gov/energyexplained/coal/use-of-coal.php
Go to the Table of Contents
Year	Region	Unit	transportation	residential and commercial	coke plants	other industrial	electric power
1950	US	millions short tons	63.011	114.583	104.014	120.623	91.8708
1951	US	millions short tons	56.225	101.531	113.685	128.695	105.768
1952	US	millions short tons	39.801	92.255	97.821	117.109	107.071
1953	US	millions short tons	29.574	79.208	113.149	116.97	115.897
1954	US	millions short tons	18.614	69.077	85.62	98.248	118.385
1955	US	millions short tons	16.972	68.442	107.743	110.096	143.759
1956	US	millions short tons	13.778	64.209	106.29	114.302	158.279
1957	US	millions short tons	9.765	49.039	108.409	106.494	160.769
1958	US	millions short tons	4.68	47.928	76.835	100.546	155.724
1959	US	millions short tons	3.569	40.806	79.55	92.714	168.423
1960	US	millions short tons	3.046	40.948	81.385	96.017	176.685
1961	US	millions short tons	0.77	37.299	74.201	95.897	182.185
1962	US	millions short tons	0.687	36.516	74.682	97.059	193.316
1963	US	millions short tons	0.67	31.454	78.084	101.94	211.332
1964	US	millions short tons	0.711	27.165	89.249	103.12	225.425
1965	US	millions short tons	0.655	25.676	95.286	105.56	244.788
1966	US	millions short tons	0.609	25.587	96.407	108.669	266.477
1967	US	millions short tons	0.467	22.134	92.8	101.845	274.185
1968	US	millions short tons	0.417	19.983	91.297	100.351	297.779
1969	US	millions short tons	0.313	18.874	93.444	93.142	310.641
1970	US	millions short tons	0.298	16.114	96.481	90.156	320.182
1971	US	millions short tons	0.207	15.201	83.23	75.636	327.301
1972	US	millions short tons	0.163	11.708	87.746	72.878	351.768
1973	US	millions short tons	0.116	11.117	94.101	68.038	389.212
1974	US	millions short tons	0.08	11.417	90.191	64.903	391.811
1975	US	millions short tons	0.024	9.41	83.598	63.646	405.962
1976	US	millions short tons	0.012	8.916	84.704	61.787	448.371
1977	US	millions short tons	0.009	8.954	77.739	61.463	477.126
1978	US	millions short tons	0	9.511	71.394	63.085	481.235
1979	US	millions short tons	0	8.388	77.368	67.717	527.051
1980	US	millions short tons	0	6.452	66.657	60.347	569.274
1981	US	millions short tons	0	7.421	61.014	67.395	596.797
1982	US	millions short tons	0	8.24	40.908	64.097	593.666
1983	US	millions short tons	0	8.448	37.033	65.98	625.211
1984	US	millions short tons	0	9.12987	44.0222	73.7446	664.399
1985	US	millions short tons	0	7.77921	41.0563	75.3724	693.841
1986	US	millions short tons	0	7.66732	35.9245	75.5834	685.056
1987	US	millions short tons	0	6.91411	36.9572	75.1751	717.894
1988	US	millions short tons	0	7.12999	41.8879	76.2523	758.372
1989	US	millions short tons	0	6.16731	40.5085	76.1344	772.19
1990	US	millions short tons	0	6.72387	38.8769	76.3301	782.567
1991	US	millions short tons	0	6.09414	33.8537	75.4049	783.874
1992	US	millions short tons	0	6.15272	32.3663	74.0421	795.094
1993	US	millions short tons	0	6.22125	31.3228	74.892	831.645
1994	US	millions short tons	0	6.01262	31.7404	75.1787	838.354
1995	US	millions short tons	0	5.8067	33.0114	73.0552	850.23
1996	US	millions short tons	0	6.00566	31.7058	71.6888	896.921
1997	US	millions short tons	0	6.46319	30.203	71.5147	921.364
1998	US	millions short tons	0	4.85587	28.1886	67.4391	936.619
1999	US	millions short tons	0	4.87876	28.1079	64.7382	940.922
2000	US	millions short tons	0	4.12681	28.9393	65.2079	985.821
2001	US	millions short tons	0	4.36909	26.0751	65.2684	964.433
2002	US	millions short tons	0	4.44508	23.6559	60.7469	977.507
2003	US	millions short tons	0	4.23568	24.2477	61.2614	1005.12
2004	US	millions short tons	0	5.12176	23.6701	62.1947	1016.27
2005	US	millions short tons	0	4.7191	23.4342	60.3398	1037.48
2006	US	millions short tons	0	3.22655	22.9572	59.472	1026.64
2007	US	millions short tons	0	3.52607	22.7155	56.6151	1045.14
2008	US	millions short tons	0	3.50582	22.0697	54.3929	1040.58
2009	US	millions short tons	0	3.20993	15.3262	45.3145	933.627
2010	US	millions short tons	0	3.08052	21.0922	49.2886	975.052
2011	US	millions short tons	0	2.79266	21.4339	46.2375	932.484
2012	US	millions short tons	0	2.04468	20.7514	42.8376	823.551
2013	US	millions short tons	0	1.95113	21.474	43.0549	857.962
2014	US	millions short tons	0	1.88688	21.2966	42.9461	851.602
2015	US	millions short tons	0	1.50342	19.7084	38.4588	738.444
2016	US	millions short tons	0	1.18271	16.4847	34.8488	678.554
2017	US	millions short tons	0	1.06114	17.5377	33.2638	664.993
2018	US	millions short tons	0	0.967469	18.312	31.5513	636.498

## Sheet: 3.2. CFA US CEG
Description: U.S. coal-fired electricity generation
Source: https://www.eia.gov/electricity/data.php
Go to the Table of Contents
Year	Region	Type of producer	Energy source	Unit	Generation
1990	US-TOTAL	Total Electric Power Industry	Coal	PJ	5738.44
1991	US-TOTAL	Total Electric Power Industry	Coal	PJ	5726.24
1992	US-TOTAL	Total Electric Power Industry	Coal	PJ	5836.34
1993	US-TOTAL	Total Electric Power Industry	Coal	PJ	6084.25
1994	US-TOTAL	Total Electric Power Industry	Coal	PJ	6086.5
1995	US-TOTAL	Total Electric Power Industry	Coal	PJ	6153.94
1996	US-TOTAL	Total Electric Power Industry	Coal	PJ	6462.7
1997	US-TOTAL	Total Electric Power Industry	Coal	PJ	6642.06
1998	US-TOTAL	Total Electric Power Industry	Coal	PJ	6744.66
1999	US-TOTAL	Total Electric Power Industry	Coal	PJ	6771.91
2000	US-TOTAL	Total Electric Power Industry	Coal	PJ	7078.55
2001	US-TOTAL	Total Electric Power Industry	Coal	PJ	6854.24
2002	US-TOTAL	Total Electric Power Industry	Coal	PJ	6959.27
2003	US-TOTAL	Total Electric Power Industry	Coal	PJ	7105.45
2004	US-TOTAL	Total Electric Power Industry	Coal	PJ	7121.88
2005	US-TOTAL	Total Electric Power Industry	Coal	PJ	7246.34
2006	US-TOTAL	Total Electric Power Industry	Coal	PJ	7165.84
2007	US-TOTAL	Total Electric Power Industry	Coal	PJ	7259.24
2008	US-TOTAL	Total Electric Power Industry	Coal	PJ	7148.88
2009	US-TOTAL	Total Electric Power Industry	Coal	PJ	6321.26
2010	US-TOTAL	Total Electric Power Industry	Coal	PJ	6650.25
2011	US-TOTAL	Total Electric Power Industry	Coal	PJ	6240.35
2012	US-Total	Total Electric Power Industry	Coal	PJ	5450.55
2013	US-Total	Total Electric Power Industry	Coal	PJ	5692.01
2014	US-Total	Total Electric Power Industry	Coal	PJ	5694.16
2015	US-Total	Total Electric Power Industry	Coal	PJ	4868.63
2016	US-Total	Total Electric Power Industry	Coal	PJ	4460.94
2017	US-Total	Total Electric Power Industry	Coal	PJ	4341.01
2018	US-Total	Total Electric Power Industry	Coal	PJ	4138.15

## Sheet: 3.3. CFA US CCPs
Description: US, generation of coal combustion products
Source: https://www.acaa-usa.org/publications/productionusereports.aspx
Go to the Table of Contents
Year	Region	Unit	fly ash	bottom ash	boiler slag	FGD gypsum
2000	US	Mt	69.3829	18.6463	2.95955
2001	US	Mt	75.0926	20.71	2.79565
2002	US	Mt	84.3259	21.8255	2.11595	12.5662
2003	US	Mt	77.3263	19.9516	2.02408	13.1174
2004	US	Mt	78.0428	18.9596	2.42759	13.1725
2005	US	Mt	78.3735	19.4005	2.15763	13.2
2006	US	Mt	79.8065	20.5028	2.23333	13.3378
2007	US	Mt	79.0349	19.9516	2.28473	13.5583
2008	US	Mt	79.8663	20.3168	2.23597	19.5713
2009	US	Mt	69.4449	18.2982	2.39866	19.8414
2010	US	Mt	74.6257	19.6209	2.5716	24.2506
2011	US	Mt	66.0278	18.188	2.20765	27.5575
2012	US	Mt	57.4298	15.5424	1.897	26.6757
2013	US	Mt	58.8628	15.9282	1.49465	26.8961
2014	US	Mt	55.5804	13.7553	2.96966	37.6147
2015	US	Mt	48.9042	13.2391	2.45615	36.0028
2016	US	Mt	41.686	11.1722	2.41216	35.2808
2017	US	Mt	42.0966	10.6437	2.83806	36.0531
2018	US	Mt	39.8795	10.1383	1.69197	36.1378

## Sheet: 3.4. CFA TCs
Description: transfer coefficients for coal-fired electricity production
Source: sheets 3.1-3.3
Go to the Table of Contents
									Per 1 Mt coal input into coal-fired electricity production
		million short tons	Mt	PJ	Mt	Mt	Mt	Mt	PJ/1 Mt coal input into coal-fired electricity production	Mt/1 Mt coal input into coal-fired electricity production	Mt/1 Mt coal input into coal-fired electricity production	Mt/1 Mt coal input into coal-fired electricity production	Mt/1 Mt coal input into coal-fired electricity production
Year	Region	coal, consumption for electric power	coal, consumption for electric power	total electric power generation	fly ash	bottom ash	boiler slag	FGD gypsum	total electric power	fly ash	bottom ash	boiler slag	FGD gypsum
1950	US	91.8708	101.269
1951	US	105.768	116.588
1952	US	107.071	118.025
1953	US	115.897	127.753
1954	US	118.385	130.495
1955	US	143.759	158.466
1956	US	158.279	174.471
1957	US	160.769	177.216
1958	US	155.724	171.655
1959	US	168.423	185.653
1960	US	176.685	194.76
1961	US	182.185	200.823
1962	US	193.316	213.092
1963	US	211.332	232.952
1964	US	225.425	248.486
1965	US	244.788	269.83
1966	US	266.477	293.737
1967	US	274.185	302.234
1968	US	297.779	328.242
1969	US	310.641	342.419
1970	US	320.182	352.936
1971	US	327.301	360.783
1972	US	351.768	387.754
1973	US	389.212	429.028
1974	US	391.811	431.893
1975	US	405.962	447.492
1976	US	448.371	494.239
1977	US	477.126	525.936
1978	US	481.235	530.465
1979	US	527.051	580.969
1980	US	569.274	627.51
1981	US	596.797	657.849
1982	US	593.666	654.398
1983	US	625.211	689.17
1984	US	664.399	732.367
1985	US	693.841	764.821
1986	US	685.056	755.137
1987	US	717.894	791.335
1988	US	758.372	835.953
1989	US	772.19	851.185
1990	US	782.567	862.623	5738.44
1991	US	783.874	864.064	5726.24
1992	US	795.094	876.432	5836.34
1993	US	831.645	916.722	6084.25
1994	US	838.354	924.118	6086.5
1995	US	850.23	937.209	6153.94
1996	US	896.921	988.676	6462.7
1997	US	921.364	1015.62	6642.06
1998	US	936.619	1032.44	6744.66
1999	US	940.922	1037.18	6771.91
2000	US	985.821	1086.67	7078.55	69.3829	18.6463	2.95955	0
2001	US	964.433	1063.09	6854.24	75.0926	20.71	2.79565	0
2002	US	977.507	1077.51	6959.27	84.3259	21.8255	2.11595	12.5662	6.45868	0.0782603	0.0202556	0.00196375	0.0116623
2003	US	1005.12	1107.94	7105.45	77.3263	19.9516	2.02408	13.1174	6.41321	0.0697929	0.0180079	0.00182689	0.0118394
2004	US	1016.27	1120.23	7121.88	78.0428	18.9596	2.42759	13.1725	6.3575	0.0696667	0.0169247	0.00216704	0.0117587
2005	US	1037.48	1143.62	7246.34	78.3735	19.4005	2.15763	13.2	6.33632	0.0685311	0.0169641	0.00188667	0.0115423
2006	US	1026.64	1131.66	7165.84	79.8065	20.5028	2.23333	13.3378	6.33214	0.0705216	0.0181174	0.0019735	0.0117861
2007	US	1045.14	1152.06	7259.24	79.0349	19.9516	2.28473	13.5583	6.3011	0.0686032	0.0173182	0.00198317	0.0117687
2008	US	1040.58	1147.03	7148.88	79.8663	20.3168	2.23597	19.5713	6.23251	0.0696287	0.0177125	0.00194935	0.0170625
2009	US	933.627	1029.14	6321.26	69.4449	18.2982	2.39866	19.8414	6.14229	0.0674788	0.0177801	0.00233075	0.0192796
2010	US	975.052	1074.8	6650.25	74.6257	19.6209	2.5716	24.2506	6.18742	0.0694322	0.0182554	0.00239263	0.0225629
2011	US	932.484	1027.88	6240.35	66.0278	18.188	2.20765	27.5575	6.0711	0.064237	0.0176947	0.00214777	0.0268101
2012	US	823.551	907.801	5450.55	57.4298	15.5424	1.897	26.6757	6.00413	0.0632626	0.017121	0.00208966	0.0293849
2013	US	857.962	945.731	5692.01	58.8628	15.9282	1.49465	26.8961	6.01864	0.0622405	0.0168422	0.00158042	0.0284395
2014	US	851.602	938.721	5694.16	55.5804	13.7553	2.96966	37.6147	6.06587	0.0592087	0.0146532	0.00316352	0.0400702
2015	US	738.444	813.987	4868.63	48.9042	13.2391	2.45615	36.0028	5.98122	0.0600798	0.0162645	0.00301743	0.0442302
2016	US	678.554	747.971	4460.94	41.686	11.1722	2.41216	35.2808	5.96405	0.0557322	0.0149367	0.00322494	0.0471687
2017	US	664.993	733.022	4341.01	42.0966	10.6437	2.83806	36.0531	5.92207	0.0574289	0.0145203	0.00387173	0.0491842
2018	US	636.498	701.611	4138.15	39.8795	10.1383	1.69197	36.1378	5.89807	0.0568398	0.01445	0.00241155	0.0515069

## Sheet: 3.5. CFA W CEG
Description: world coal-fired electricity generation
Source: https://www.iea.org/data-and-statistics/data-browser/?country=WORLD&fuel=Electricity%20and%20heat&indicator=ElecGenByFuel
Go to the Table of Contents
Year	Region	Unit	Coal-fired electricity generation
1990	World	GWh	4429511
1991	World	GWh	4535962
1992	World	GWh	4619191
1993	World	GWh	4718088
1994	World	GWh	4852523
1995	World	GWh	4992432
1996	World	GWh	5235779
1997	World	GWh	5352700
1998	World	GWh	5453770
1999	World	GWh	5579702
2000	World	GWh	5994499
2001	World	GWh	6012283
2002	World	GWh	6298089
2003	World	GWh	6712158
2004	World	GWh	6940957
2005	World	GWh	7321697
2006	World	GWh	7729086
2007	World	GWh	8190720
2008	World	GWh	8252055
2009	World	GWh	8097575
2010	World	GWh	8666205
2011	World	GWh	9150989
2012	World	GWh	9189667
2013	World	GWh	9633640
2014	World	GWh	9706960
2015	World	GWh	9553496
2016	World	GWh	9587103
2017	World	GWh	9863339
2018	World	GWh	10159646

## Sheet: 3.5a. CFA Wd CEG Ei
Description: world, disaggregated to country basis, inputs of coal, peat and oil shale into electricity, CHP and heat plants
Source: https://www.iea.org/subscribe-to-data-services/world-energy-balances-and-statistics
Go to the Table of Contents
Year	Unit	Australia	Austria	Belgium	Canada	Chile	Czech Republic	Denmark	Estonia	Finland	France	Germany	Greece	Hungary	Ireland	Israel	Italy	Japan	Korea	Latvia	Lithuania	Mexico	Netherlands	New Zealand	Norway	Poland	Portugal	Slovak Republic	Slovenia	Spain	Sweden	Turkey	United Kingdom	United States	Brazil	People's Republic of China	India	Indonesia	Morocco	South Africa	Thailand	Non-OECD Americas	Non-OECD Asia excluding China, India, Indonesia, Singapore, Thailand	Non-OECD Europe and Eurasia	Middle East	World
1990	ktoe	28923.5	1698.63	4539.22	19972.3	1677.69	14352.4	5686.18	4762.85	3301.82	8409.97	80914.8	6890.26	3127.1	1848.84	2375.65	8007.37	27045.2	5975.69	385.988	46.5702	1725.47	5265.28	167.999	22.4755	52452.7	2046.77	2333.4	1323.63	14199.4	1146.5	5484.59	48172.1	396005	1502.86	146609	48367.1	2323.59	707.997	36220.4	2547.76	2893.99	19417.8	196268	19.9914	1.21803e+06
1991	ktoe	29947.3	1830.71	4389.83	20901.7	1131.83	14023.8	7804.6	4369.48	3697.66	9934.33	79559.8	6587.53	2914.3	1845.93	2559.01	7303.05	28264	6278.32	304.944	38.9563	2235.5	4808.86	116.844	26.5121	51794.1	2178.92	2288.38	1176.64	13974.1	1320.76	5843.82	48019.9	394129	1730.69	162817	54351.7	2627.83	680.857	36103.2	3025.07	3317.41	21079.8	187089	29.0628	1.23551e+06
1992	ktoe	30720.2	1195.91	4245.41	21696.6	791.656	13591.2	6477.61	3779.78	3091.09	8324.57	76580.4	7178.55	2988.24	2031.54	3122.06	5582.72	29369.7	6877.95	345.385	35.2633	2285.35	4841.61	279.264	27.1116	49821.2	2245.79	2204.89	1280.97	15569.9	1143.86	6488.4	45842.8	414737	1736.88	180480	58815.8	2629.93	625.397	36685.3	3191.48	3379.46	22936.8	186710	25.7524	1.27316e+06
1993	ktoe	30918.1	970.959	4232.77	19679.7	826.866	14016.8	6790.02	2745.41	3738.96	5669.6	74686.4	7159.01	2809.07	1934.18	3567.87	4523.61	31377.8	8819.65	289.356	31.9858	2773.01	4923.59	173.775	27.0637	46387.1	2476.38	2101.71	1296.31	14152.4	1116.14	6308.3	38936.9	429311	1656.43	201153	65824.1	2516.43	718.027	39298.6	2964.44	3361.6	23794.8	166324	29.7077	1.28346e+06
1994	ktoe	31308.9	1025.42	4502.32	20512.4	1266.15	13991.5	7347.25	2673.3	4716.89	5778.78	73463.1	7488.03	2672.16	1988.07	3783.26	5143.1	33746.2	10639.9	121.604	20.1279	3359.16	5489.42	162.17	30.0973	45143.6	2815.68	1799.74	1180.75	14269.9	1108.97	7475.96	36361	431083	1523.32	221854	68236.3	2905.8	798.856	40195.6	3136.26	3331.18	23001.9	155890	29.5142	1.3046e+06
1995	ktoe	32383.4	1403.01	4423.64	20790.8	1393.01	14915.4	6103.88	2363.22	4123.23	6661.17	72268.2	7789.73	2805.67	2073.27	4145.19	6145.67	36123.9	11854.7	129.351	13.5712	3744.12	6350.99	205.306	28.4965	42028.3	2937.88	2143.27	1253.87	15312.9	1002.06	7378.47	34770	445689	1748.84	243497	77961.7	3431.26	1568.17	42121.6	3503.92	3694.49	23757.4	145596	28.1384	1.34837e+06
1996	ktoe	34291.5	1401.82	4167.41	21269.1	2133.94	15306.6	8550.9	2457.04	5572.75	7407.91	74241	7011.06	2884.89	2067.15	4918.87	5657.23	37875.7	14827.2	119.053	11.4023	4389.52	6038.57	216.839	28.6642	43573.9	2755.7	2093.57	1172.08	12594.3	1366.21	8141.23	32876.7	465635	1784.81	278307	83233.8	4291.44	1490.29	44235.6	4283.6	3009.11	25173.1	141146	28.3964	1.4204e+06
1997	ktoe	35508.4	1502.51	3731.88	22971.3	2621.68	15037.2	6266.15	2463.22	5066.57	6290.44	70691.8	7023.14	2936.53	2003.9	5442.8	5506.84	39579.6	17091.5	96.7553	10.5713	4418.87	5729.79	376.654	23.789	42430	2880.83	2073.24	1296.73	14737.2	955.155	8787.69	28376.3	484907	2076.89	268599	85600.7	5332.9	1579.39	46536.3	4726.78	3473.73	26170.8	128516	29.6432	1.42142e+06
1998	ktoe	40024.7	1137.6	3646.07	24721	2767.15	14410	5290.96	2373.16	3646.54	9159.99	70053.4	7218.6	3056.24	1994.84	5846.03	6085	38557.2	18768.5	60.753	11.7989	4516.56	6018.84	357.242	23.9321	40956.6	2681.07	2023.72	1407.49	14384.6	959.069	9465.05	29327.2	480377	2037.4	281184	88748.1	6084.31	1895.53	48495.2	4022.88	3427.15	28433.3	125581	34.5443	1.44132e+06
1999	ktoe	40635.6	1174.22	2802.1	24740.6	2885.09	13411.5	4423.75	2277.2	3659.35	7712.25	67257.5	7269.39	3050.25	1796.59	5743.82	6233.36	42100.7	20038.4	38.8734	12.2786	4643.22	5093.86	433.461	24.9833	39926.2	3294.44	2044.72	1227.82	17032.7	939.1	9682.99	25708.3	474987	2895.64	295176	97007.5	7143.12	1704.13	45941.4	3851.29	3880.78	30322.5	124371	139.226	1.45397e+06
2000	ktoe	41187.5	1420.31	3235.59	26963.9	2081.67	14877.2	3670.2	2268.58	3528.91	7592.93	69166.2	8226.28	2858.44	1922.22	6430.48	6712.16	46676.7	27058.7	62.404	9.0354	4757.81	5560.27	381.622	21.9022	39395.1	3241.56	1707.4	1246.3	18677.8	770.058	9877.14	28741.6	501585	3204.79	329694	103172	8400.54	2123.23	47817.7	4161.64	4550.25	36148.4	132932	161.88	1.56325e+06
2001	ktoe	42835.9	1733.56	2780.8	26482.6	1269.22	15138.4	3928.51	2236.14	4605.04	5796.27	70165.8	8446.25	2759.39	2066.74	7259.19	8048.72	49850.4	29914.5	40.3203	9.7423	5762.17	5947.21	512.448	27.8973	39781.5	2970.57	1846	1364.21	16462.7	803.798	9980.54	31398	502500	3253.27	349100	106653	10254.4	2752.87	44456.9	4639.93	4635.04	38602.4	130411	157.753	1.59891e+06
2002	ktoe	44175.3	1669.49	2804.34	25878.7	1458.08	14599.1	3976.32	2195.56	5154.98	6441.54	70738.7	8296.52	2667.93	2018.05	7586.15	9083.64	53691.6	30086.1	32.6009	8.6576	6619.6	5981.27	500.498	28.0407	38500.2	3298.29	1542.68	1452.62	18925.5	980.815	8357.36	29627.6	481348	2516.75	394191	107542	10517.6	2849.89	45536.1	4448.51	4134.68	41273.7	133611	172.64	1.63643e+06
2003	ktoe	42349.7	1984.31	2633	25573.3	1391.76	14753.8	5497.37	2641.94	6845	6852.53	72783.6	8503.42	2793.49	1850.33	7816.29	9846.82	57100	31266.7	23.3576	9.5753	7766.01	6136.82	927.745	24.4817	40405.3	3137.8	1981.8	1371.36	17432.4	1052.99	8153.49	32332.3	490213	2574.63	468967	111717	12083	2884.87	50585.4	4651.76	4534.69	46627.5	141078	159.262	1.75877e+06
2004	ktoe	44306.8	2006.25	2326.27	23774	1690.06	14688.8	4122.16	2620.38	6062.2	6467.89	71196.4	8697.73	2579.47	1701.9	7827.1	11813.1	59351.8	35102.9	8.9552	9.8175	6612.77	5939.95	1147.52	26.2728	39640	3226.82	1756.28	1403.8	17951.4	1059.56	8494.25	31224.9	493214	2714.08	527017	123368	12024.1	3048.55	54075.6	4947.02	4632.91	49238.7	134138	160.084	1.83301e+06
2005	ktoe	45459.4	1895.78	2404.87	23344	1714.78	14386.2	3445.14	2617.69	3426.89	7238.1	68482.3	8694.13	2126.39	1919.56	7450.02	11539.3	60615.6	36331.8	7.7029	9.4776	8393.91	5601.75	1390.76	28.566	39560.8	3361.34	1717.36	1411.54	17980.1	861.224	9424.91	32195.3	503064	2856.42	566640	127577	13436	3118.51	53095.2	4846.49	5061.43	53092	135459	191.82	1.89319e+06
2006	ktoe	46400	1861.61	2180.56	22646.2	2364.34	14424.7	5297.46	2337.29	6092.17	6258	69168.6	7977.9	2037.34	1678.72	7699.96	11574.7	58686.6	37799.4	6.4503	9.7198	8363.34	5412.8	1331.14	28.4705	40892.4	3309.63	1682.23	1446.98	15370.5	852.635	11316.9	35365.1	494844	3054.39	647688	135661	14846.4	3226.75	53738.4	4929.31	5346.24	54506	149678	189.775	1.99858e+06
2007	ktoe	46829.5	1699.7	1942.18	24887.3	2544.03	15690.1	4398.27	3108	5701.62	6614.41	72079.8	8321.76	2141.97	1628.64	8052.02	11692.5	61842	38157.1	12.327	17.2377	8213.18	5801.58	762.38	29.7844	39855.5	2712.51	1576.2	1470.33	17547.4	757.982	13301.8	32451.5	502283	2911.11	709517	148792	17022.8	3115.21	55291.4	7438.87	5406.35	57754.8	145706	194.065	2.09636e+06
2008	ktoe	46187.5	1492.95	1723.16	22524.4	3307.84	14764.6	3880.64	2792.51	4069.07	6022.02	66085.8	8156.85	2060.8	1568.73	7628.3	11591	61098.2	43091.2	13.4833	7.253	6218.8	5485.07	1135.2	26.7748	38479.3	2446.28	1485.42	1429.64	11240.5	818.366	14334.7	28693.3	495108	3249.92	718003	156808	16790.1	2905.33	62361.8	7386.45	5656.52	57502.3	145691	133.761	2.09009e+06
2009	ktoe	48283	1106.91	1271.94	18802	3320.27	13735.8	3899.86	2363.7	4354.67	5701.71	60922.5	8258.72	1811.37	1340.94	7370.39	10056.3	60026	49750.3	13.9283	6.5614	7694.55	5415.21	785.089	25.007	37035.9	2833.67	1286.02	1346.44	8517.98	715.683	13492.8	23519.3	439725	2583.42	761529	171405	17873	2690.17	57580.4	6847.26	5222.85	57446.5	127703	128.931	2.05501e+06
2010	ktoe	44831.6	1415.48	1310.14	19098.9	3855.82	14427.6	3772.83	3208.89	5573.17	5794.46	63288.8	7659.12	1840.68	1357.95	7399.25	10151.4	64447	52432.2	13.3842	6.4308	8332.99	5284.39	498.486	29.5931	38347.5	1597.43	1277.18	1382.16	6080.53	858.569	13855	24409.7	462775	3136.74	823657	177272	18826.2	2770.03	61256.2	6922.49	6176.61	62356.2	136167	121.262	2.17444e+06
2011	ktoe	42734.2	1526.28	1176.87	17649.1	4786.06	14047.2	3108.55	2959.52	4326.91	4744.32	62690.1	7677.3	1867.75	1392.88	7670.88	11305.9	62043.7	55575.3	13.0446	6.4484	8498.33	4993.91	534.012	29.999	38297.1	2207.46	1258.46	1397.05	10694.5	702.228	16461	24985.2	435828	2723.81	940274	188727	21907.5	3004.99	58108.9	8764.51	5409.06	63577.5	145354	146.341	2.29071e+06
2012	ktoe	42274.1	1307.26	1162.34	15861.5	5671.15	13335.8	2434.24	2670.92	3428.44	5949.9	66007	7725.2	1847.69	1717.25	8497.76	12047.6	66621.9	54600.8	13.7735	5.4038	8610.72	5696.51	836.346	30.6678	37065.2	2904.97	1196.38	1326.18	13038.1	590.946	16769.5	32671.2	382403	3603.2	970881	223130	24042.3	3014.23	59519.8	8391.12	6846.63	65398.7	144740	137.695	2.32483e+06
2013	ktoe	39419.4	1312.09	1087.37	15625.3	6635.13	12505.7	3109.21	3178.73	3978.31	6482.7	68205.5	6720.86	1750.81	1476.6	7090.26	10955.8	72961.3	53571.7	13.2342	12.6995	8028.07	5883.2	578.861	36.4479	37521.1	2634.36	1116.68	1281.51	9283.71	648.856	15346.3	29735.6	397056	5172.87	1.0347e+06	229116	23904.3	2944.27	60144.9	9690.08	9147.78	66913.3	140810	157.667	2.40547e+06
2014	ktoe	37285.1	1063.71	928.362	15320.3	5646.82	12169.3	2440.84	2939.93	3422.98	3802.31	64543.5	6270.46	1679.35	1491.28	6579.89	10515.9	72806.5	54168.3	5.8197	5.6929	8817.63	6724.85	476.545	39.3618	35157.7	2666.71	1022.05	1001.07	10285.1	513.144	18471.3	22916.5	396008	6090.47	1.01127e+06	257745	29593.3	4019.42	63014	9571.01	10129.2	71199.6	125514	181.781	2.39255e+06
2015	ktoe	38757.7	1089.05	899.385	15131.1	6556.06	12116.7	1708.39	2485.16	2744.56	3683.21	63357.1	5372.64	1629.09	1680.37	6407.16	10468.1	72971.9	56363.2	4.2195	4.0002	8882.81	8655.87	457.736	43.5416	35278.8	3246.04	1017.26	1017.82	11888.8	490.73	18423.1	17490.7	340789	6239.67	1.00299e+06	252903	31434.6	4426.64	57970.1	8759.84	10575.6	77639.1	129311	158.438	2.33056e+06
2016	ktoe	39860.2	860.226	535.116	14478.4	6955.28	12195.7	1991.39	2500.61	3151.6	3200.53	61082.6	4558.57	1587.03	1622.26	5460.81	8825.03	72095.5	56231.6	5.3898	4.2122	9188.43	7851.28	282.773	41.8934	35220.9	2832.55	960.878	1095.46	8548.02	439.387	21874.6	7425.8	315959	6017.97	1.02339e+06	250677	33820.9	4265.6	59494.6	9333.23	10479.5	85272	126813	167.424	2.31584e+06
2017	ktoe	39185.4	854.565	480.474	13783.6	6929.19	11943.2	1448.9	2647.04	2838.42	3813.39	56141.3	4540.12	1429.63	1355.19	4971.49	7928.8	72412	59563.1	3.6824	9.812	8332.51	6728.62	312.268	49.9427	35351.9	3236.39	1015.59	1088.75	10648.2	489.827	22933.8	5494.99	308481	5346.43	1.08056e+06	261764	37229.9	4434.32	56896.5	8874.76	8710.37	93423.3	121888	231.73	2.3739e+06
2018	ktoe	37592.8	815.6	468.367	10822.2	6672.58	11768.3	1492.52	2560.69	2945.51	2726.8	53383.4	4409.3	1334.48	946.923	4679.16	7075.77	69983.3	59437.5	5.6917	10.4108	7808.49	5867.02	381.746	50.8185	34705.4	2684.49	971.797	1060.4	9207.37	535.598	26088.1	4288.4	294774	4844.13	1.14983e+06	284969	40514.6	4918.86	56558.5	8986.72	8420.06		127178	249.78	2.45909e+06

## Sheet: 3.5b. CFA Wd CEG Ei%
Description: world, disaggregated to country basis, inputs of coal, peat and oil shale into electricity, CHP and heat plants
Source: https://www.iea.org/subscribe-to-data-services/world-energy-balances-and-statistics
Go to the Table of Contents
Year	Unit	Australia	Austria	Belgium	Canada	Chile	Czech Republic	Denmark	Estonia	Finland	France	Germany	Greece	Hungary	Ireland	Israel	Italy	Japan	Korea	Latvia	Lithuania	Mexico	Netherlands	New Zealand	Norway	Poland	Portugal	Slovak Republic	Slovenia	Spain	Sweden	Turkey	United Kingdom	United States	Brazil	People's Republic of China	India	Indonesia	Morocco	South Africa	Thailand	Non-OECD Americas	Non-OECD Asia excluding China, India, Indonesia, Singapore, Thailand	Non-OECD Europe and Eurasia	Middle East	World
1990	% of world	2.37461	0.139457	0.372668	1.63972	0.137737	1.17832	0.466833	0.391028	0.271078	0.690455	6.64307	0.565687	0.256734	0.151789	0.19504	0.657401	2.2204	0.490601	0.0316894	0.00382339	0.141661	0.432277	0.0137926	0.00184523	4.30634	0.168039	0.191571	0.108669	1.16576	0.0941268	0.450283	3.95491	32.5118	0.123384	12.0365	3.97091	0.190766	0.0581262	2.97367	0.20917	0.237595	1.5942	16.1136	0.00164128	100
1991	% of world	2.42389	0.148175	0.355306	1.69175	0.0916085	1.13506	0.631692	0.353659	0.299283	0.804069	6.43944	0.533184	0.235879	0.149406	0.207123	0.591097	2.28765	0.508157	0.0246816	0.00315306	0.180938	0.389221	0.00945718	0.00214585	4.19213	0.176358	0.185218	0.0952353	1.13104	0.1069	0.47299	3.88665	31.9001	0.140079	13.1782	4.39914	0.212692	0.0551075	2.92214	0.244844	0.268506	1.70616	15.1427	0.0023523	100
1992	% of world	2.4129	0.0939325	0.333454	1.70415	0.0621803	1.06751	0.508781	0.296882	0.242789	0.65385	6.01498	0.563836	0.23471	0.159567	0.245221	0.438492	2.30683	0.540226	0.0271282	0.00276974	0.179502	0.380282	0.0219347	0.00212947	3.91318	0.176395	0.173182	0.100614	1.22293	0.089844	0.509629	3.6007	32.5754	0.136422	14.1758	4.61966	0.206567	0.0491216	2.88143	0.250673	0.265438	1.80157	14.6651	0.00202271	100
1993	% of world	2.40897	0.0756518	0.329794	1.53333	0.0644249	1.09211	0.529041	0.213908	0.291319	0.441744	5.81915	0.557791	0.218868	0.150701	0.277989	0.352455	2.44479	0.687179	0.022545	0.00249216	0.216058	0.383619	0.0135396	0.00210866	3.61423	0.192946	0.163754	0.101002	1.10268	0.0869633	0.491508	3.03375	33.4496	0.12906	15.6727	5.12865	0.196067	0.0559447	3.06193	0.230973	0.261917	1.85396	12.959	0.00231466	100
1994	% of world	2.39988	0.0786003	0.345111	1.57231	0.097053	1.07247	0.56318	0.204913	0.361559	0.442954	5.63108	0.573971	0.204826	0.152389	0.289994	0.394228	2.58671	0.81557	0.0093212	0.00154284	0.257486	0.420774	0.0124306	0.00230701	3.46034	0.215827	0.137953	0.0905067	1.09381	0.0850049	0.573046	2.78714	33.0433	0.116766	17.0056	5.23044	0.222735	0.0612338	3.08107	0.240401	0.255341	1.76314	11.9493	0.00226232	100
1995	% of world	2.40167	0.104052	0.328073	1.54192	0.103311	1.10618	0.452685	0.175264	0.305793	0.494015	5.35966	0.577713	0.208078	0.153761	0.307422	0.455785	2.67907	0.879189	0.00959311	0.00100649	0.277677	0.471012	0.0152262	0.0021134	3.11697	0.217883	0.158952	0.0929913	1.13566	0.0743165	0.547213	2.57866	33.0538	0.1297	18.0586	5.78191	0.254474	0.116301	3.12389	0.259863	0.273996	1.76193	10.7979	0.00208684	100
1996	% of world	2.41421	0.0986917	0.293396	1.4974	0.150235	1.07762	0.602006	0.172982	0.392336	0.521536	5.22676	0.493597	0.203104	0.145533	0.346301	0.398284	2.66655	1.04388	0.00838165	0.000802752	0.309033	0.425131	0.015266	0.00201803	3.06772	0.194008	0.147393	0.0825172	0.886672	0.0961848	0.573164	2.31461	32.7819	0.125655	19.5935	5.85988	0.302129	0.10492	3.11431	0.301577	0.211849	1.77225	9.93707	0.00199918	100
1997	% of world	2.4981	0.105705	0.262546	1.61608	0.184441	1.0579	0.440837	0.173293	0.356444	0.442546	4.97332	0.494093	0.206591	0.140978	0.382913	0.387418	2.78451	1.20242	0.00680694	0.000743714	0.310877	0.403103	0.0264984	0.00167361	2.98504	0.202673	0.145857	0.0912277	1.03679	0.0671972	0.618233	1.99634	34.1142	0.146114	18.8965	6.0222	0.375181	0.111113	3.27393	0.332539	0.244384	1.84117	9.04136	0.00208546	100
1998	% of world	2.77696	0.0789281	0.252968	1.71517	0.191988	0.999784	0.367093	0.164653	0.253001	0.63553	4.86038	0.500834	0.212045	0.138404	0.405604	0.422184	2.67514	1.30218	0.00421511	0.00081862	0.313364	0.417593	0.0247858	0.00166043	2.84161	0.186016	0.140408	0.0976529	0.99802	0.0665413	0.656695	2.03475	33.3291	0.141357	19.5089	6.15744	0.422136	0.131514	3.36465	0.279112	0.237779	1.97273	8.71292	0.00239672	100
1999	% of world	2.79481	0.0807599	0.192721	1.70159	0.198428	0.922405	0.304254	0.15662	0.25168	0.530427	4.62579	0.499969	0.209788	0.123565	0.395045	0.428714	2.89557	1.37819	0.00267361	0.000844489	0.319348	0.350342	0.0298123	0.00171828	2.74601	0.226583	0.14063	0.0844464	1.17147	0.0645888	0.66597	1.76815	32.6684	0.199154	20.3014	6.67191	0.491284	0.117205	3.15973	0.264882	0.26691	2.0855	8.55389	0.00957556	100
2000	% of world	2.63474	0.0908561	0.206978	1.72486	0.133163	0.951683	0.23478	0.145119	0.225742	0.485714	4.42451	0.526229	0.182852	0.122963	0.411353	0.429372	2.98587	1.73093	0.00399194	0.000577988	0.304354	0.355686	0.0244121	0.00140107	2.52007	0.20736	0.109221	0.0797248	1.19481	0.04926	0.631833	1.83858	32.086	0.205008	21.0903	6.59986	0.537376	0.135821	3.05886	0.266217	0.291076	2.31239	8.50358	0.0103554	100
2001	% of world	2.67906	0.108421	0.173918	1.65628	0.0793803	0.946791	0.245698	0.139854	0.288011	0.362513	4.38834	0.528249	0.172579	0.129259	0.454008	0.503387	3.11776	1.87093	0.00252173	0.000609307	0.36038	0.371953	0.0320497	0.00174476	2.48803	0.185787	0.115453	0.0853213	1.02962	0.0502715	0.624207	1.96371	31.4276	0.203467	21.8336	6.67032	0.641333	0.172171	2.78044	0.290193	0.289887	2.41429	8.1562	0.00986625	100
2002	% of world	2.69949	0.10202	0.171369	1.58141	0.0891015	0.892134	0.242988	0.134168	0.315014	0.393634	4.32275	0.506989	0.163034	0.12332	0.463579	0.555089	3.28102	1.83852	0.0019922	0.000529054	0.404515	0.365508	0.0305848	0.00171353	2.35269	0.201554	0.0942713	0.0887675	1.15651	0.0599363	0.510707	1.8105	29.4145	0.153795	24.0885	6.57172	0.642718	0.174153	2.78265	0.271843	0.252665	2.52218	8.16481	0.0105498	100
2003	% of world	2.40792	0.112824	0.149707	1.45404	0.0791327	0.838871	0.312569	0.150215	0.389193	0.389621	4.13833	0.483488	0.158832	0.105206	0.444419	0.559871	3.2466	1.77776	0.00132807	0.000544433	0.44156	0.348928	0.0527498	0.00139198	2.29737	0.178409	0.112681	0.0779729	0.991171	0.0598708	0.463592	1.83835	27.8726	0.146389	26.6645	6.35203	0.687014	0.164028	2.87619	0.26449	0.257834	2.65115	8.02142	0.00905535	100
2004	% of world	2.41716	0.109452	0.12691	1.29699	0.0922015	0.801351	0.224885	0.142955	0.330724	0.352857	3.88413	0.474506	0.140723	0.0928472	0.427009	0.644468	3.23795	1.91504	0.000488553	0.000535595	0.360761	0.324055	0.0626031	0.00143332	2.16256	0.17604	0.0958141	0.0765846	0.979341	0.0578044	0.463405	1.70348	26.9074	0.148067	28.7515	6.73036	0.655978	0.166314	2.9501	0.269886	0.252749	2.68622	7.31794	0.00873342	100
2005	% of world	2.40121	0.100137	0.127028	1.23306	0.0905763	0.759895	0.181976	0.138269	0.181012	0.382324	3.6173	0.459233	0.112318	0.101393	0.393518	0.609518	3.20178	1.91909	0.000406875	0.000500617	0.443375	0.29589	0.0734614	0.00150889	2.08964	0.177549	0.0907127	0.0745588	0.949726	0.0454908	0.497833	1.70059	26.5724	0.150879	29.9305	6.73875	0.709705	0.164723	2.80454	0.255996	0.26735	2.80437	7.1551	0.0101321	100
2006	% of world	2.32165	0.0931467	0.109106	1.13312	0.118301	0.721748	0.265061	0.116948	0.304825	0.313123	3.4609	0.399179	0.10194	0.083996	0.385272	0.579148	2.93642	1.89132	0.000322745	0.000486336	0.418465	0.270833	0.0666042	0.00142454	2.04608	0.1656	0.0841713	0.0724003	0.769074	0.0426621	0.566249	1.76951	24.7598	0.152828	32.4075	6.78788	0.742847	0.161453	2.68883	0.246641	0.267503	2.72724	7.48921	0.00949551	100
2007	% of world	2.23385	0.0810783	0.0926452	1.18717	0.121354	0.748441	0.209805	0.148256	0.271977	0.315518	3.43832	0.396961	0.102176	0.0776886	0.384095	0.557753	2.94997	1.82016	0.000588018	0.000822266	0.391782	0.276745	0.0363668	0.00142076	1.90117	0.129391	0.0751871	0.070137	0.837041	0.036157	0.634518	1.54799	23.9597	0.138865	33.8451	7.0976	0.812017	0.148601	2.63749	0.354846	0.257891	2.755	6.95042	0.0092572	100
2008	% of world	2.20983	0.0714301	0.0824445	1.07768	0.158263	0.706409	0.185669	0.133607	0.194684	0.288123	3.16187	0.390264	0.0985987	0.0750557	0.364975	0.554571	2.92324	2.06169	0.000645107	0.000347019	0.297538	0.262432	0.0543137	0.00128104	1.84104	0.117042	0.0710698	0.0684008	0.537802	0.0391547	0.685844	1.37283	23.6884	0.155492	34.3528	7.50248	0.803319	0.139005	2.9837	0.353404	0.270636	2.75119	6.97056	0.00639977	100
2009	% of world	2.34952	0.0538639	0.0618943	0.914933	0.161569	0.668405	0.189773	0.115021	0.211904	0.277453	2.96458	0.401881	0.0881441	0.0652522	0.358654	0.489354	2.92095	2.42092	0.000677771	0.000319287	0.374428	0.263512	0.0382036	0.00121688	1.80222	0.13789	0.0625795	0.0655198	0.414498	0.0348262	0.656577	1.14448	21.3977	0.125713	37.0571	8.34079	0.869728	0.130908	2.80194	0.333198	0.254152	2.79543	6.21423	0.00627399	100
2010	% of world	2.06175	0.0650961	0.0602519	0.878336	0.177324	0.663507	0.173508	0.147573	0.256303	0.26648	2.91057	0.352233	0.0846506	0.0624505	0.340282	0.466851	2.96384	2.41129	0.000615523	0.000295745	0.383224	0.243023	0.0229248	0.00136095	1.76356	0.0734639	0.058736	0.0635638	0.279636	0.0394845	0.637177	1.12257	21.2824	0.144255	37.879	8.15254	0.865795	0.12739	2.8171	0.318357	0.284055	2.86769	6.26215	0.0055767	100
2011	% of world	1.86555	0.0666291	0.0513759	0.770463	0.208934	0.613225	0.135702	0.129197	0.18889	0.207111	2.73671	0.335149	0.081536	0.0608055	0.334869	0.493554	2.7085	2.42612	0.000569457	0.000281502	0.370991	0.218007	0.0233121	0.00130959	1.67184	0.0963657	0.0549377	0.0609875	0.466865	0.0306555	0.718599	1.09072	19.0259	0.118907	41.0473	8.23879	0.956364	0.131182	2.53672	0.382611	0.23613	2.77545	6.34535	0.00638846	100
2012	% of world	1.81837	0.0562302	0.0499965	0.682264	0.243938	0.573625	0.104706	0.114886	0.147471	0.255928	2.83921	0.33229	0.0794762	0.0738655	0.365521	0.518215	2.86566	2.34859	0.000592451	0.000232438	0.37038	0.245029	0.0359745	0.00131914	1.59431	0.124954	0.051461	0.0570442	0.560819	0.0254189	0.721321	1.40531	16.4486	0.154987	41.7613	9.59769	1.03415	0.129654	2.56018	0.360934	0.2945	2.81305	6.22581	0.00592278	100
2013	% of world	1.63874	0.054546	0.0452039	0.649572	0.275835	0.519887	0.129255	0.132146	0.165386	0.269498	2.83543	0.279399	0.0727846	0.0613852	0.294755	0.455452	3.03314	2.22708	0.00055017	0.000527942	0.333742	0.244575	0.0240643	0.00151521	1.55982	0.109515	0.0464223	0.0532746	0.385941	0.0269741	0.637972	1.23616	16.5063	0.215046	43.0144	9.52479	0.993748	0.122399	2.50033	0.402835	0.38029	2.78171	5.85374	0.00655451	100
2014	% of world	1.55839	0.0444593	0.0388022	0.640335	0.236017	0.508635	0.102019	0.122879	0.143069	0.158923	2.69769	0.262083	0.0701907	0.0623302	0.275016	0.439526	3.04306	2.26404	0.000243243	0.000237943	0.368546	0.281075	0.0199179	0.00164518	1.46947	0.111459	0.0427179	0.0418411	0.429881	0.0214476	0.772034	0.95783	16.5517	0.25456	42.2676	10.7728	1.23689	0.167997	2.63376	0.400034	0.423365	2.97589	5.24603	0.0075978	100
2015	% of world	1.66302	0.0467291	0.038591	0.649247	0.281309	0.519905	0.0733038	0.106634	0.117764	0.15804	2.71854	0.23053	0.0699014	0.0721017	0.27492	0.449169	3.13109	2.41844	0.000181051	0.000171641	0.381145	0.371408	0.0196406	0.00186829	1.51375	0.139282	0.0436488	0.043673	0.510125	0.0210563	0.7905	0.750492	14.6226	0.267733	43.0367	10.8516	1.3488	0.189939	2.48739	0.375869	0.453782	3.33135	5.54848	0.0067983	100
2016	% of world	1.7212	0.0371453	0.0231068	0.62519	0.300335	0.526623	0.0859901	0.107979	0.136089	0.138202	2.6376	0.196843	0.0685293	0.0700504	0.235802	0.381072	3.11315	2.42813	0.000232736	0.000181886	0.396764	0.339025	0.0122104	0.00180899	1.52087	0.122312	0.0414915	0.047303	0.369111	0.0189731	0.944565	0.320652	13.6434	0.259861	44.191	10.8244	1.46041	0.184192	2.56903	0.403017	0.452516	3.68212	5.47589	0.0072295	100
2017	% of world	1.65068	0.0359984	0.0202399	0.580634	0.291891	0.503106	0.0610348	0.111506	0.119568	0.160639	2.36494	0.191252	0.0602231	0.057087	0.209423	0.333999	3.05034	2.50909	0.000155121	0.000413329	0.351006	0.283442	0.0131542	0.00210383	1.48919	0.136332	0.0427816	0.0458632	0.448553	0.0206339	0.966082	0.231476	12.9947	0.225218	45.5185	11.0268	1.5683	0.186795	2.39676	0.373848	0.366923	3.93544	5.13449	0.00976158	100
2018	% of world	1.52873	0.0331668	0.0190464	0.440092	0.271344	0.478563	0.0606943	0.104132	0.119781	0.110887	2.17086	0.179306	0.0542672	0.0385071	0.19028	0.28774	2.84591	2.41706	0.000231456	0.00042336	0.317536	0.238585	0.0155239	0.00206656	1.41131	0.109166	0.0395186	0.0431216	0.374422	0.0217804	1.06089	0.17439	11.9871	0.196989	46.7584	11.5884	1.64755	0.200028	2.29998	0.36545	0.342406	0	5.17176	0.0101574	100

## Sheet: 3.5c. CFA Wd CEG Eo
Description: world, disaggregated to country basis, inputs of coal, peat and oil shale into electricity, CHP and heat plants
Source: https://www.iea.org/subscribe-to-data-services/world-energy-balances-and-statistics
Go to the Table of Contents
Year	Unit	Australia	Austria	Belgium	Canada	Chile	Czech Republic	Denmark	Estonia	Finland	France	Germany	Greece	Hungary	Ireland	Israel	Italy	Japan	Korea	Latvia	Lithuania	Mexico	Netherlands	New Zealand	Norway	Poland	Portugal	Slovak Republic	Slovenia	Spain	Sweden	Turkey	United Kingdom	United States	Brazil	People's Republic of China	India	Indonesia	Morocco	South Africa	Thailand	Non-OECD Americas	Non-OECD Asia excluding China, India, Indonesia, Singapore, Thailand	Non-OECD Europe and Eurasia	Middle East	World
1990	PJ	378.66	22.2381	59.4265	261.474	21.9639	187.898	74.4423	62.3543	43.2267	110.102	1059.32	90.2059	40.9393	24.2046	31.1015	104.831	354.07	78.2325	5.05327	0.609687	22.5895	68.9319	2.1994	0.294245	686.7	26.7959	30.5483	17.3287	185.896	15.0097	71.8031	630.659	5184.41	19.6752	1919.38	633.211	30.4199	9.26894	474.189	33.3548	37.8875	254.214	2569.51	0.261723	15946.2
1991	PJ	395.808	24.1962	58.0195	276.254	14.9592	185.35	103.152	57.7506	48.8713	131.3	1051.53	87.0662	38.5177	24.3972	33.822	96.5229	373.56	82.9794	4.03038	0.514878	29.5462	63.5578	1.54431	0.350405	684.553	28.7983	30.2451	15.5514	184.692	17.4562	77.2367	634.67	5209.12	22.8741	2151.92	718.357	34.7315	8.99875	477.17	39.9817	43.8456	278.607	2472.72	0.384117	16329.5
1992	PJ	401.244	15.6201	55.4503	283.384	10.34	177.518	84.6057	49.3687	40.3735	108.729	1000.24	93.7609	39.0302	26.5345	40.778	72.9172	383.605	89.8346	4.51117	0.460583	29.8495	63.2374	3.64754	0.354111	650.727	29.3328	28.7986	16.7311	203.362	14.9402	84.7467	598.764	5416.99	22.6858	2357.3	768.208	34.3502	8.16847	479.155	41.6847	44.1399	299.584	2438.67	0.336359	16629.1
1993	PJ	409.166	12.8496	56.0159	260.438	10.9426	185.497	89.8583	36.3325	49.4809	75.0308	988.39	94.7414	37.1749	25.5967	47.2167	59.8649	415.25	116.718	3.82929	0.423296	36.6977	65.1582	2.29972	0.358158	613.881	32.7721	27.8138	17.1552	187.291	14.7708	83.4832	515.286	5681.45	21.921	2662.03	871.108	33.3021	9.50227	520.072	39.231	44.487	314.897	2201.11	0.393148	16985.1
1994	PJ	419.238	13.7307	60.2878	274.669	16.9543	187.351	98.3824	35.7965	63.161	77.3801	983.699	100.268	35.7813	26.621	50.6593	68.868	451.874	142.473	1.62833	0.26952	44.9804	73.5054	2.17151	0.403014	604.489	37.703	24.0992	15.8107	191.079	14.8496	100.106	486.887	5772.36	20.3979	2970.71	913.71	38.9098	10.697	538.235	41.9958	44.6058	308.004	2087.43	0.395206	17469.1
1995	PJ	431.646	18.701	58.9637	277.125	18.5678	198.811	81.3599	31.4998	54.9595	88.7882	963.279	103.831	37.3973	27.6351	55.2521	81.917	481.503	158.015	1.72415	0.180894	49.9063	84.6538	2.73657	0.379836	560.205	39.1596	28.5681	16.7131	204.109	13.3567	98.3493	463.457	5940.69	23.3107	3245.62	1039.17	45.736	20.9024	561.449	46.7045	49.2446	316.667	1940.68	0.375063	17972.8
1996	PJ	455.049	18.6022	55.3017	282.242	28.3175	203.119	113.471	32.6051	73.9507	98.3034	985.181	93.0371	38.2826	27.4312	65.2737	75.0718	502.612	196.758	1.57984	0.151309	58.2491	80.1322	2.87746	0.380375	578.228	36.5682	27.7818	15.5535	167.127	18.1297	108.034	436.275	6179	23.6845	3693.14	1104.52	56.9476	19.7762	587.009	56.8436	39.931	334.048	1873.02	0.376822	18848.8
1997	PJ	481.376	20.369	50.5918	311.414	35.5413	203.855	84.9481	33.393	68.6858	85.2773	958.345	95.2104	39.8096	27.1661	73.7863	74.6544	536.567	231.703	1.31168	0.143312	59.9052	77.6769	5.10617	0.3225	575.209	39.0544	28.1063	17.5793	199.787	12.9487	119.132	384.688	6573.72	28.1557	3641.31	1160.46	72.2964	21.4112	630.878	64.0794	47.0921	354.789	1742.24	0.401863	19269.7
1998	PJ	545.216	15.4964	49.6666	336.749	37.694	196.293	72.0734	32.3272	49.6731	124.777	954.265	98.3316	41.632	27.1737	79.6345	82.8897	525.226	255.665	0.827576	0.160724	61.5246	81.9885	4.86634	0.326003	557.91	36.5215	27.5671	19.1728	195.947	13.0644	128.933	399.495	6543.69	27.7535	3830.29	1208.92	82.8804	25.8208	660.601	54.7996	46.6846	387.318	1710.66	0.470562	19633.6
1999	PJ	561.39	16.2222	38.7116	341.798	39.8582	185.283	61.1152	31.4601	50.5548	106.547	929.18	100.428	42.1399	24.8203	79.3523	86.1154	581.631	276.836	0.537046	0.169632	64.1472	70.3729	5.98837	0.34515	551.59	45.5135	28.2483	16.9627	235.312	12.9739	133.773	355.166	6562.07	40.004	4077.93	1340.18	98.6839	23.5429	634.692	53.2066	53.6139	418.913	1718.21	1.92344	20086.9
2000	PJ	568.581	19.6069	44.6663	372.228	28.7369	205.375	50.6659	31.3171	48.7155	104.818	954.818	113.561	39.4598	26.5357	88.7708	92.6592	644.358	373.537	0.861468	0.124731	65.6801	76.7578	5.26817	0.302353	543.836	44.7487	23.5701	17.2048	257.842	10.6304	136.351	396.769	6924.22	44.2411	4551.33	1424.26	115.967	29.3105	660.109	57.4502	62.8147	499.018	1835.09	2.23471	21580.2
2001	PJ	579.862	23.4668	37.6432	358.49	17.1812	204.926	53.1795	30.2702	62.3376	78.4631	949.822	114.335	37.3534	27.9771	98.2664	108.954	674.816	404.948	0.545809	0.13188	78.0015	80.5063	6.93691	0.377641	538.515	40.2121	24.989	18.4671	222.853	10.8809	135.105	425.029	6802.26	44.0389	4725.71	1443.74	138.812	37.2651	601.805	62.8099	62.7437	522.553	1765.34	2.13547	21644.2
2002	PJ	612.06	23.1312	38.8548	358.556	20.2021	202.275	55.0929	30.42	71.4234	89.249	980.102	114.95	36.9649	27.9606	105.108	125.856	743.91	416.851	0.451693	0.119953	91.7162	82.872	6.93452	0.388511	533.429	45.6986	21.3742	20.1264	262.218	13.5894	115.793	410.498	6669.19	34.8701	5461.61	1490.01	145.724	39.4859	630.913	61.6352	57.287	571.857	1851.22	2.39197	22673.1
2003	PJ	581.844	27.2625	36.175	351.352	19.1215	202.703	75.5286	36.2977	94.0438	94.1472	999.977	116.829	38.3799	25.4218	107.388	135.286	784.5	429.575	0.320911	0.131555	106.698	84.3141	12.7463	0.336355	555.131	43.1104	27.2281	18.8412	239.504	14.467	112.021	444.215	6735.06	35.373	6443.15	1534.89	166.009	39.6354	694.995	63.9107	62.3024	640.617	1938.28	2.18811	24163.8
2004	PJ	603.987	27.3491	31.7115	324.085	23.0388	200.237	56.1931	35.7208	82.6396	88.1699	970.546	118.567	35.1632	23.2001	106.699	161.036	809.081	478.52	0.122077	0.133832	90.1449	80.9731	15.6429	0.358149	540.37	43.9878	23.9415	19.1365	244.712	14.4439	115.793	425.656	6723.47	36.9982	7184.27	1681.75	163.912	41.5577	737.155	67.4375	63.1556	671.219	1828.57	2.18226	24987.4
2005	PJ	632.915	26.3942	33.4821	325.01	23.8742	200.294	47.9653	36.4451	47.7113	100.773	953.453	121.045	29.6049	26.7253	103.724	160.657	843.928	505.835	0.107245	0.131953	116.865	77.991	19.363	0.397714	550.789	46.7987	23.9102	19.6523	250.33	11.9905	131.219	448.243	7003.97	39.7689	7889.12	1776.21	187.065	43.4179	739.225	67.4758	70.4684	739.18	1885.95	2.67063	26358.1
2006	PJ	645.993	25.9178	30.3584	315.287	32.9169	200.824	73.7526	32.5404	84.8167	87.1255	962.984	111.07	28.3644	23.3716	107.201	161.146	817.05	526.254	0.0898028	0.135322	116.437	75.3584	18.5324	0.396374	569.316	46.0776	23.4204	20.1452	213.993	11.8706	157.557	492.362	6889.35	42.524	9017.28	1888.71	206.695	44.9237	748.16	68.6271	74.4318	758.847	2083.85	2.6421	27824.7
2007	PJ	658.685	23.9072	27.3179	350.055	35.7832	220.69	61.8643	43.7158	80.1967	93.0356	1013.84	117.05	30.1281	22.9077	113.256	164.462	869.845	536.702	0.173386	0.242458	115.523	81.6026	10.7233	0.418935	560.591	38.1531	22.1701	20.681	246.815	10.6615	187.098	456.449	7064.9	40.9465	9979.77	2092.84	239.436	43.8173	777.705	104.632	76.0434	812.355	2049.44	2.72963	29486.6
2008	PJ	656.484	21.22	24.4921	320.151	47.0159	209.856	55.1573	39.6913	57.8356	85.5938	939.309	115.937	29.2911	22.2971	108.425	164.749	868.418	612.475	0.191645	0.10309	88.3907	77.9619	16.1352	0.380563	546.925	34.7701	21.113	20.3201	159.767	11.6318	203.746	407.831	7037.21	46.1927	10205.3	2228.79	238.645	41.2949	886.378	104.987	80.3988	817.308	2070.77	1.90121	29707.4
2009	PJ	684.915	15.702	18.043	266.715	47.0995	194.848	55.3212	33.5302	61.7729	80.8812	864.211	117.154	25.6951	19.0218	104.552	142.653	851.495	705.73	0.197579	0.0930763	109.151	76.8171	11.1368	0.354735	525.371	40.1968	18.2427	19.0999	120.831	10.1523	191.401	333.632	6237.69	36.6469	10802.6	2431.45	253.537	38.1613	816.802	97.1313	74.0885	814.904	1811.53	1.82895	29151.3
2010	PJ	643.231	20.3089	18.7976	274.026	55.3223	207.003	54.1316	46.0403	79.9624	83.1374	908.05	109.891	26.4096	19.4835	106.162	145.65	924.669	752.283	0.192033	0.0922674	119.559	75.819	7.15215	0.424594	550.2	22.9195	18.3247	19.8309	87.2418	12.3185	198.789	350.223	6639.77	45.0052	11817.6	2543.46	270.114	39.7437	878.888	99.322	88.6203	894.67	1953.69	1.73984	31198.3
2011	PJ	614.578	21.95	16.925	253.818	68.8302	202.018	44.7052	42.562	62.2269	68.2299	901.57	110.41	26.8608	20.0315	110.318	162.594	892.275	799.25	0.187599	0.0927369	122.218	71.8193	7.67984	0.431427	550.765	31.7463	18.0984	20.0914	153.802	10.099	236.732	359.322	6267.81	39.1721	13522.4	2714.15	315.06	43.216	835.686	126.046	77.7898	914.332	2090.38	2.10458	32943.6
2012	PJ	601.568	18.6025	16.5402	225.712	80.7016	189.771	34.6397	38.0077	48.7874	84.6682	939.291	109.931	26.293	24.4368	120.925	171.44	948.042	776.979	0.195999	0.0768971	122.532	81.0624	11.9014	0.436408	527.444	41.3383	17.0248	18.8718	185.535	8.40927	238.633	464.917	5441.67	51.2741	13815.8	3175.18	342.126	42.8931	846.978	119.407	97.4288	930.635	2059.67	1.95942	33082.8
2013	PJ	568.333	18.9172	15.6772	225.279	95.6625	180.302	44.8272	45.8297	57.3575	93.4649	983.359	96.8986	25.2425	21.2891	102.224	157.956	1051.92	772.374	0.190805	0.183096	115.745	84.8214	8.34577	0.52549	540.964	37.9812	16.0998	18.4762	133.849	9.35493	221.256	428.715	5724.58	74.5802	14917.9	3303.3	344.643	42.4493	867.143	139.707	131.889	964.727	2030.14	2.27318	34681.1
2014	PJ	544.579	15.5363	13.5595	223.765	82.4764	177.743	35.6505	42.94	49.9954	55.5358	942.71	91.585	24.5282	21.7813	96.1045	153.593	1063.4	791.171	0.0850014	0.0831494	128.789	98.2218	6.96032	0.574911	513.506	38.9494	14.9278	14.6214	150.222	7.49489	269.788	334.714	5784.02	88.9562	14770.4	3764.57	432.233	58.7068	920.369	139.792	147.945	1039.93	1833.23	2.65505	34945.1
2015	PJ	571.956	16.0714	13.2724	223.293	96.7493	178.809	25.2111	36.6741	40.5021	54.354	934.976	79.2853	24.0409	24.7977	94.552	154.481	1076.86	831.766	0.0622681	0.0590319	131.086	127.737	6.75491	0.642554	520.618	47.9025	15.0119	15.0203	175.445	7.24181	271.873	258.114	5029.11	92.0802	14801.4	3732.14	463.887	65.3249	855.478	129.271	156.067	1145.74	1908.27	2.33811	34392.6
2016	PJ	594.046	12.8202	7.97497	215.775	103.656	181.756	29.6782	37.2673	46.9691	47.6984	910.329	67.9376	23.6519	24.1769	81.3837	131.522	1074.46	838.033	0.0803255	0.0627755	136.937	117.01	4.21423	0.624348	524.906	42.2142	14.3202	16.326	127.393	6.54829	326.003	110.669	4708.81	89.6873	15251.9	3735.9	504.041	63.5713	886.663	139.096	156.179	1270.83	1889.92	2.49516	34513.6
2017	PJ	586.124	12.7823	7.18679	206.172	103.645	178.643	21.6723	39.5937	42.4563	57.0396	839.745	67.9098	21.384	20.2705	74.362	118.597	1083.12	890.927	0.0550802	0.146765	124.635	100.645	4.67081	0.747028	528.783	48.4089	15.1909	16.2851	159.272	7.32669	343.037	82.1924	4614.16	79.9704	16162.7	3915.39	556.873	66.3273	851.041	132.746	130.287	1397.4	1823.16	3.46615	35508
2018	PJ	559.129	12.1307	6.96616	160.962	99.2433	175.033	22.1988	38.0859	43.8094	40.5565	793.987	65.5808	19.8481	14.0839	69.5946	105.24	1040.88	884.031	0.0846543	0.154843	116.138	87.2619	5.67783	0.755839	516.183	39.9272	14.4538	15.7716	136.944	7.96611	388.017	63.7827	4384.27	72.0482	17101.7	4238.43	602.586	73.1596	841.211	133.662	125.234	0	1891.56	3.71505	36574.7

[truncated: 56 more sheets: 3.6. CFA W CCPs, 3.6a. CFA Wd Ci, 3.6b. CFA Wd FA, 3.6c. CFA Wd BA, 3.6d. CFA Wd BS, 3.6e. CFA Wd FGDG, 4.1. GGBS TCs, 4.2. GGBS W PIP, 4.3. GGBS W G, 5.1. SF TCs, 5.2. SF FeSi (gr), 5.3. SF SiM (gr), 5.4. SF W G, 5.4a. SF Wd G LP, 5.4b. SF Wd G LSF, 5.4c. SF Wd G EAFP, 5.4d. SF Wd G EAFSF, 5.4e. SF Wd G, 6.1. ABA TCs, 6.2. ABA TCs M …]
